# Supplementary material for: Pressure Engineering to Enable Improved Stability and Performance of Metal Halide Perovskite Photovoltaics
Source: Molecules. 2025 Mar 13;30(6):1292. doi: 10.3390/molecules30061292 (PMC11944748; doi:10.3390/molecules30061292)
Supplement: Supplementary file 1 [file molecules-30-01292-s001.zip]

Archive with 1 entries (1 files):
- molecules-3516352-supplementary.pdf
